# Supplementary material for: Integrating traditional machine learning with qPCR validation to identify solid drug targets in pancreatic cancer: a 5-gene signature study
Source: Front Pharmacol. 2025 Jan 9;15:1539120. doi: 10.3389/fphar.2024.1539120 (PMC11754184; doi:10.3389/fphar.2024.1539120)
Supplement: Supplementary file 1 [file Table1.xlsx]

## Sheet: Supplementary Table1
Supplementary Table 1. Clinical characteristics of pancreatic cancer patients and healthy controls in the validation cohort
ID	Age	Sex	Grade	CA19-9 (U/ml)*
pt1	74	F	high-moderate	695.84
pt2	53	M	low-moderate	334.04
pt3	56	M	high-moderate	2062.05
pt4	75	F	low-moderate	1763.37
pt5	79	F	high-moderate	1808.25
pt6	43	F	moderate	533.03
pt7	41	M	low-moderate	91.16
pt8	45	F	moderate	643.82
pt9	81	M	low-moderate	1132.5
pt10	43	M	moderate	692.7
pt11	68	F	moderate	1740.25
pt12	57	F	low-moderate	577.52
pt13	65	M	low-moderate	2027.38
pt14	83	M	low-moderate	965.68
pt15	73	F	low	1769.83
pt16	49	F	high-moderate	416.25
pt17	75	F	low	869.73
pt18	53	M	low	1471.98
pt19	70	M	moderate	299.16
pt20	54	M	low-moderate	287.44
pt21	47	M	high-moderate	2036.33
pt22	53	M	moderate	1503.5
pt23	62	M	low	95.83
pt24	79	F	low-moderate	843.54
pt25	60	M	moderate	916.06
pt26	55	M	low-moderate	1565.05
pt27	84	M	moderate	534.3
pt28	57	F	low-moderate	395.26
pt29	63	M	low	179.02
pt30	65	M	high-moderate	905.18
pt31	64	F		8
pt32	84	M		0.3
pt33	80	M		1
pt34	68	M		1.4
pt35	54	M		2.3
pt36	84	M		0.5
pt37	40	F		4
pt38	64	F		10
pt39	46	F		21
pt40	48	M		3
pt41	63	M		4.5
pt42	40	M		29
pt43	83	F		0.1
pt44	47	M		0.8
pt45	63	M		2
pt46	50	F		7.8
pt47	56	M		5.7
pt48	47	F		14
pt49	74	F		30
pt50	74	F		0.5
pt51	72	M		0.7
pt52	44	M		2.4
pt53	81	M		6.2
pt54	78	M		9
pt55	80	M		32

## Sheet: Supplementary Table2
Supplementary Table 2. PCR primer sequences used for gene expression analysis.
Gene	Primer	sequence	(5'-3')
LAMC2	Forward	TACAGAGCTGGAAGGCAGGATG
	Reverse	GTTCTCTTGGCTCCTCACCTTG
TSPAN1	Forward	TGCTGTGGTCGCCTTGGTGTAC
	Reverse	TGGTGAAGCCACAGCACTTGAG
MYO1E	Forward	CCACTACATTCGCTGCATCAAGC
	Reverse	AGGCATAGCCAGCTCTTCTCAC
MYOF	Forward	GCTCCTTCAGAAACACATGGTGC
	Reverse	GTTTGCTCCGAACACAGTGGTG
SULF1	Forward	GGTCCAAGTGTAGAACCAGGATC
	Reverse	GACAGACTTGCCGTCCACATCA
